# Supplementary material for: Reticulon and CLIMP-63 regulate nanodomain organization of peripheral ER tubules
Source: PLoS Biol. 2019 Aug 30;17(8):e3000355. doi: 10.1371/journal.pbio.3000355 (PMC6742417; doi:10.1371/journal.pbio.3000355)
Supplement: S1 Data — (XLSX) [file pbio.3000355.s008.xlsx]

## Sheet: Fig 1C
Fig1C ERmoxGFP Maxima length in live and fixed cells
	Live	Average	Fixed	Average		Summary:
Repeat#1	116.611		139.873			Table Analyzed	Maxima length ERmoxGFP
	136.703		148.151
	102.435		163.386			Column B	Fixed
	115.886		172.638			vs.	vs.
	113.449		109.768			Column A	Live
	124.135		113.272
	162.546		165.702			Unpaired t test
	139.344		126.279			P value	0.4321
	154.512		145.491			P value summary	ns
	155.934		116.234			Significantly different? (P < 0.05)	No
	123.112		118.217			One- or two-tailed P value?	Two-tailed
	93.2132		147.915			t, df	t=0.7887 df=101
	125.224		168.317
	133.41		172.008
	113.674		134.72
	164.262		114.081
	121.889	129.196	75.4816	137.149
Repeat#2	162.791		114.15
	139.441		112.83
	76.9805		114.852
	94.9447		131.276
	112.588		122.639
	94.4287		104.267
	78.9715		95.4324
	186.404		102.251
	99.5483		104.396
	107.034		114.705
	105.149		126.818
	185.25		128.751
	179.163		113.229
	143.063		115.44
	150.533		116.08
	103.645		161.449
	105.903	125.049	94.7778	116.079
Repeat#3	93.3291		121.402
	117.394		79.7649
	100.916		113.421
	134.329		90.7513
	125.545		96.6395
	126.448		134.661
	118.411		97.0763
	202.625		93.6214
	98.8336		116.186
	115.358		147.93
	172.729		85.9154
	122.824		106.415
	125.166		111.845
	84.7326		127.287
	73.6504		107.109
	104.342		116.018
	135.842		73.1131
	90.7845	119.07		107.009
Average:	124.335		120.079

## Sheet: Fig 2C
Fig2C Maxima analysis (length, SD and Min-to-Max intensity Diff) of siRNA knockdown
				Fig 2C Upper panel																				Fig 2C Lower panel
	siRTN Length							siRTN Max-Min Intensity Differential											siCLIMP63 Length		siCLIMP63 Length Average			siCLIMP63 Length SD			siCLIMP63 Max-Min Intensity Differential
	siCTL			siRTN				siCTL					siRTN						siCTL	siCLIMP63	siCTL	siCLIMP63		siCTL	siCLIMP63		siCTL	siCLIMP63
	Maxima Length	Average	SD	Maxima Length	Average	SD		Max Intensity	Min Intensity	Differential			Max Intensity	Min Intensity	Differential												0.730566	0.26474
Repeat#1	161.35			269.323				0.861318	0.0854206	0.900826			0.576643	0.264103	0.541999			Repeat#1	139.873	112.233	133.668	120.115		26.3714	23.8954		0.246397	0.222227
	127.074			428.117				0.733685	0.137762	0.812233			0.571612	0.304535	0.467234				148.151	91.1687	111.766	141.61		18.4404	36.1136		0.573528	0.724307
	137.996			209.588				1	0.425498	0.574502			1	0.304535	0.695465				163.386	109.124	119.507	130.171		23.9624	24.6794		0.351107	0.661559
	152.045			540.526				0.909904	0.263234	0.710702			0.421924	0.333872	0.20869				172.638	165.62	Summary:			Summary:			0.488965	0.808113
	112.386			196.424				0.905514	0.409335	0.547953			1	0.411766	0.588234				109.768	118.428	Unpaired t test			Unpaired t test			0.518399	0.663109
	166.438			184.76				0.93466	0.722546	0.226942			0.85215	0.411766	0.516792				113.272	126.895	P value	0.3711		P value	0.3125		0.640659	0.521248
	128.466			194.876				1	0.302295	0.697705			0.709581	0.310749	0.562067				165.702	87.6337	P value summary	ns		P value summary	ns		0.942325	0.850493
	124.79			236.304				0.695122	0.10432	0.849926			0.022691	0.0154957	0.317102				126.279	131.262	Significantly different? (P < 0.05)	No		Significantly different? (P < 0.05)	No		0.400481	0.497742
	135.995			129.882				0.656934	0.342586	0.478508			0.745657	0.597096	0.199234				145.491	115.091	One- or two-tailed P value?	Two-tailed		One- or two-tailed P value?	Two-tailed		0.887106	0.372253
	111.747			165.742				0.92835	0.289282	0.688391			1	0.597096	0.402904				116.234	164.097	t, df	t=1.007 df=4		t, df	t=1.155 df=4		0.838364	0.506469
	103.666			311.141				0.453859	0.191005	0.579154			0.53928	0.398414	0.261212				118.217	92.5016							0.873172	0.510614
	156.077			172.556				0.651168	0.199545	0.693559			0.834875	0.601921	0.279029				147.915	107.096							0.830088	0.548213
	138.458			160.217				0.384862	0.113738	0.704471			0.911735	0.601921	0.339807				168.317	112.252							0.707969	0.784049
	134.423			123.272				0.436135	0.188354	0.568129			1	0.677677	0.322323				172.008	106.465							0.719294	0.693839
	150.054			225.428				0.502458	0.149769	0.701928			1	0.269072	0.730928				134.72	165.388							0.868135	0.683744
	136.041			684.599				1	0.349339	0.650661			0.36772	0.283766	0.22831				114.081	121.916							0.739369	0.272177
	125.745			171.922				0.701829	0.178246	0.746027			0.537296	0.283766	0.471862				75.4816	108.214							0.785001	0.49181
	117.388			172.038				0.859425	0.572946	0.333339			0.668788	0.261154	0.609511				114.15	116.374							0.712058	0.561954
	111.019			188.377				0.936222	0.406527	0.56578			1	0.534275	0.465725				112.83	101.525							0.676381	0.820504
	151.904			202.945				0.737148	0.29651	0.597761			0.718134	0.534275	0.256024				114.852	149.015							0.582969	0.690159
	110.109			150.192				1	0.349339	0.650661			0.912036	0.448485	0.50826			Repeat#2	131.276	105.328							0.487372	0.644299
	116.082			147.592				0.701829	0.178246	0.746027			0.496855	0.364915	0.265549				122.639	122.687							0.437112	0.677377
	121.281			368.21				0.859425	0.572946	0.333339			0.450972	0.364915	0.190825				104.267	144.591							0.311475	0.611837
	83.7108			246.127				0.936222	0.406527	0.56578			0.452437	0.272308	0.39813				95.4324	109.722							0.551314	0.573177
	129.121			230.539				0.737148	0.29651	0.597761			0.686481	0.276255	0.597579				102.251	97.9238							0.350329	0.738538
	151.297			156.401				1	0.349339	0.650661			0.55874	0.435981	0.219707				104.396	161.297							0.354266	0.403921
	127.66			367.803				0.701829	0.178246	0.746027			1	0.435981	0.564019				114.705	125.717							0.593974	0.6612
	103.437			395.312				0.859425	0.572946	0.333339			1	0.359351	0.640649				126.818	113.359							0.60659	0.629891
	114.99			246.019				0.936222	0.406527	0.56578			0.620029	0.40789	0.342144				128.751	137.077							0.632428	0.634792
	120.938			334.641				0.737148	0.29651	0.597761			0.688611	0.40789	0.407662				113.229	125.892							0.745606	0.310439
	121.188			149.535				0.619131	0.350434	0.43399			0.73717	0.462079	0.373172				115.44	119.936							0.65883	0.458248
	141.132			111.92				0.746757	0.154182	0.793531			0.656408	0.462079	0.296049				116.08	137.105							0.436474	0.57659
	82.9463			133.057				0.718102	0.163867	0.771805			0.533319	0.381172	0.285284				161.449	145.666							0.401148	0.317169
	158.699			106.216				1	0.0546077	0.945392			0.781269	0.529668	0.322042				94.7778	246.042							0.267053	0.432554
	107.223			183.09				0.868208	0.332624	0.616884			0.668795	0.529668	0.208027				121.402	126.027							0.548388	0.64759
	126.609			201.086				0.487318	0.216579	0.555569			0.774609	0.349705	0.54854				79.7649	116.174							0.669534	0.711701
	136.81			194.714				0.451938	0.147088	0.67454			1	0.358735	0.641265				113.421	217.393							0.583808	0.364952
	119.317			142.468				0.423026	0.296042	0.30018			0.58299	0.358735	0.384663				90.7513	131.778							0.479931	0.577312
	134.787			123.63				1	0.176519	0.823481			0.560454	0.325199	0.419758				96.6395	178.671							0.625193	0.226093
	125.981			136.305				0.457626	0.031912	0.930266			0.767056	0.444587	0.420399				134.661	128.524							0.801851	0.542993
	98.5255			535.15				0.921186	0.173083	0.812108			0.76952	0.445078	0.421617				97.0763	145.905							0.676058	0.860958
	124.586			198.103				1	0.0987885	0.901212			1	0.514057	0.485943				93.6214	178.596							0.514472	0.665843
	132.67			147.668				1	0.284579	0.715421			0.720113	0.514057	0.286144			Repeat#3	116.186	193.957							0.596546	0.744618
	111.827			157.688				0.525135	0.228675	0.56454			0.811016	0.350568	0.567743				147.93	158.651							0.437898	0.62385
	137.563			130.078				0.317443	0.238372	0.249085			0.851134	0.337089	0.603952				85.9154	117.603							0.344539	0.577138
	69.2248			299.517				0.587993	0.311211	0.470723			0.580018	0.417016	0.281029				106.415	126.328							0.48027	0.698597
	112.002			199.587				0.736475	0.311211	0.577432			0.734317	0.417016	0.432103				111.845	137.804							0.693786	0.721446
	110.441			125.686				1	0.278878	0.721122			0.610614	0.464807	0.238788				127.287	117.798							0.632048	0.497948
	77.7966			779.55				0.840087	0.0837444	0.900315			1	0.464807	0.535193				107.109	130.54							0.692997	0.732576
	121.569			161.3				0.821959	0.466939	0.431919			0.81549	0.509201	0.375588				116.018	110.736							0.389732	0.526878
	178.139			133.393				1	0.466939	0.533061			0.793781	0.509201	0.358512				73.1131	107.094							0.587752	0.848173
	121.68			194.031				0.625442	0.294493	0.529144			0.91406	0.569686	0.376752				114.26	115.697							0.374312	0.291628
	110.32			155.448				0.870985	0.495764	0.430801			1	0.569686	0.430314				104.817	117.68							0.815709	0.448395
	152.409			122.876				1	0.699668	0.300332			0.775335	0.455566	0.412426				127.014	169.931							0.479624	0.581534
	117.799			464.303				0.909122	0.61284	0.325898			0.656707	0.451617	0.3123				121.013	105.623							0.688445	0.618768
	104.592			118.307				0.662406	0.257151	0.611793			0.784308	0.451617	0.424184				174.922	134.964							0.714404	0.32404
	140.714	125.232	21.6502	148.138	230.942	140.92		1	0.257151	0.742849			0.785197	0.481308	0.387022				143.118	103.041							0.437188	0.781439
Repeat#2	100.26			127.492				0.835016	0.524391	0.372			0.911534	0.501855	0.449439				146.021	128.917							0.820626	0.710651
	125.928			375.161				0.690213	0.524391	0.240248			0.905978	0.533325	0.411327				129.536	159.02							0.512546	0.614605
	147.622			316.459				0.645908	0.266632	0.587199			1	0.533325	0.466675				134.523	104.886							0.377997	0.53522
	117.035			256.696				0.451196	0.266632	0.409057			0.898445	0.351103	0.60921				127.007	132.984							0.723008	0.654193
	100.902			337.594				0.698247	0.160311	0.770409			0.775395	0.588049	0.241614				156.701								0.65066	0.93924
	134.485			167.175				0.600329	0.461366	0.231478			0.896615	0.588049	0.344145				89.7472								0.762684	0.433997
	85.4566			304.13				1	0.425775	0.574225			1	0.318798	0.681202				125.09								0.783411	0.324742
	198.335			591.224				1	0.38186	0.61814			0.842192	0.463699	0.449414				85.1705								0.852729	0.546112
	140.386			316.302				0.897479	0.38186	0.57452			1	0.463699	0.536301				113.994								0.829048	0.593371
	135.649			210.986				0.584876	0.185478	0.682877			0.400301	0.30649	0.234352				86.3612								0.562963	0.764236
	126.458			139.866				1	0.30561	0.69439			0.912918	0.30219	0.668984				110.291								0.729156	0.949304
	172.84			261.712				0.677762	0.30561	0.549089			0.842288	0.28637	0.66001				145.276								0.435682	0.477901
	188.431			390.933				0.944568	0.285173	0.698092			1	0.418661	0.581339												0.424007	0.647128
	102.55			273.838				0.577072	0.254477	0.559021			0.729871	0.418661	0.426391												0.825964	0.785194
	156.801			383.007				0.88914	0.297502	0.665404			0.825007	0.417425	0.494035												0.827219	0.620464
	164.091			225.409				1	0.297502	0.702498			0.895747	0.566568	0.36749												0.744349	0.586203
	146.229			265.651				0.536627	0.128648	0.760265			0.922224	0.700742	0.240161												0.570929	0.514328
	187.354			132.342				1	0.347466	0.652534			1	0.700742	0.299258												0.62744	0.659257
	140.102			126.127				0.75165	0.347466	0.537729			0.662519	0.402178	0.392956												0.693422	0.809972
	87.7121			222.09				0.558816	0.236614	0.57658			0.748527	0.41692	0.443012												0.544836	0.505857
	118.197			158.727				0.955887	0.464113	0.514469			0.871579	0.41692	0.52165												0.945321	0.780895
	158.484			148.472				0.635205	0.464113	0.26935			0.798026	0.224459	0.718733												0.718735	0.542004
	109.894			149.275				1	0.261319	0.738681			1	0.341888	0.658112												0.770322	0.401537
	126.948			224.774				0.516998	0.389728	0.246171			0.941198	0.301266	0.679913												0.781658	0.469826
	124.744			152.7				0.738048	0.389728	0.471947			0.546862	0.361505	0.338947												0.751917	0.283046
	125.052			106.797				0.782129	0.215788	0.724102			1	0.593434	0.406566												0.819582	0.489464
	145.997			123.273				1	0.110544	0.889456			0.883327	0.593434	0.328183												0.356248	0.740484
	152.499			274.379				0.500833	0.269974	0.46095			0.926493	0.41521	0.551848												0.321581	0.587099
	198.254			277.476				0.395631	0.269974	0.317611			1	0.697535	0.302465												0.349486	0.474442
	163.875			124.016				0.368378	0.177948	0.516941			0.87324	0.697535	0.201209												0.40397
	138.201			157.671				0.202884	0.155405	0.234021			0.827987	0.561341	0.322041												0.219271
	123.326			171.144				0.601843	0.379379	0.369639			1	0.447371	0.552629												0.390128
	199.343			206.798				0.65351	0.182623	0.72055			0.757323	0.447371	0.409274												0.448849
	147.714			153.042				1	0.289039	0.710961			0.507534	0.329668	0.350452												0.721029
	161.103			167.984				0.598297	0.136915	0.771159			0.780228	0.301395	0.61371												0.597668
	133.2			223.135				0.378229	0.136915	0.63801			0.421051	0.301395	0.284185												0.680951
	99.8142			140.69				1	0.220484	0.779516			0.794333	0.562868	0.291396
	109.14			142.956				0.846934	0.353266	0.582889			1	0.562868	0.437132
	150.673			250.605				0.483639	0.365725	0.243807			0.942243	0.54882	0.417539
	150.479			243.698				1	0.365725	0.634275			0.784514	0.54882	0.300433
	115.913			397.15				0.482	0.266782	0.44651			0.782771	0.431354	0.44894
	109.411			153.371				0.336986	0.213087	0.367669			1	0.493808	0.506192
	142.208			122.217				0.774279	0.213087	0.724794			0.655731	0.345407	0.47325
	109.687			142.025				1	0.119361	0.880639			1	0.459471	0.540529
	124.085			234.014				0.954932	0.379838	0.602235			0.789909	0.459471	0.418324
	158.758			113.402				1	0.379838	0.620162			1	0.646193	0.353807
	139.111			212.292				0.457868	0.273203	0.403316			0.915602	0.646193	0.294242
	108.12			380.646				0.757132	0.446367	0.41045			0.83147	0.390849	0.52993
	159.855			171.872				1	0.216951	0.783049			0.577053	0.331549	0.425444
	156.98			144.513				0.787027	0.305141	0.612287			1	0.509327	0.490673
	133.289			138.133				0.404401	0.305141	0.24545			0.895542	0.509327	0.431264
	188.875			386.077				0.556143	0.303832	0.45368			0.663305	0.480264	0.275953
	172.144			136.823				0.494917	0.0948567	0.808338			0.810212	0.147448	0.818013
	103.324			361.95				1	0.721286	0.278714			0.78463	0.498428	0.36476
	111.952			362.767				0.959646	0.721286	0.248383			0.868007	0.637886	0.265114
	166.001			175.313				0.402004	0.248735	0.381261			1	0.637886	0.362114
	132.592			171.078				0.859349	0.248735	0.710554			0.727316	0.528736	0.273031
	146.016			169.828				0.523253	0.160889	0.692522			0.855815	0.528736	0.382184
	156.653			154.404				1	0.0911389	0.908861			1	0.323914	0.676086
	142.55	139.551	27.9949	129.005	221.311	99.2404		0.263382	0.210787	0.199691			0.611574	0.323914	0.47036
Repeat#3	127.488			130.576				0.781467	0.160086	0.795147			0.38911	0.268761	0.309294
	163.601			156.801				0.777979	0.5018	0.354995			0.603167	0.449238	0.255201
	144.529			222.604				0.663989	0.182996	0.724398			0.80069	0.449238	0.438936
	164.58			293.39				0.495678	0.182996	0.630816			0.742473	0.414624	0.441563
	146.177			131.339				0.850815	0.304236	0.642418			0.678359	0.414624	0.388783
	115.513			105.157				1	0.61428	0.38572			1	0.453835	0.546165
	117.696			147.279				0.87764	0.61428	0.300078			0.6046	0.361144	0.402673
	114.353			116.936				0.774413	0.380355	0.508847			0.956018	0.498787	0.478266
	201.929			135.524				1	0.163666	0.836334			0.742207	0.513787	0.307758
	128.597			151.783				0.454063	0.163666	0.639551			1	0.513787	0.486213
	138.142			586.827				0.352823	0.182133	0.483783			0.919443	0.408775	0.55541
	105.553			134.261				0.234539	0.182133	0.223442			0.917079	0.408775	0.554264
	80.9836			149.35				0.525256	0.063256	0.879571			0.778898	0.386168	0.504212
	111.194			341.06				0.618546	0.338997	0.451946			0.528475	0.386168	0.269278
	175.248			104.876				0.931176	0.192569	0.793198			0.841582	0.379942	0.548539
	128.318			155.237				0.608928	0.368538	0.394775			0.63252	0.431221	0.318249
	174.262			201.026				1	0.368538	0.631462			0.737656	0.459231	0.377445
	182.2			147.403				0.382476	0.299324	0.217405			1	0.459231	0.540769
	83.9954			115.568				1	0.351713	0.648287			0.828251	0.480056	0.420398
	121.865			360.594				0.652608	0.351713	0.461065			0.911807	0.480056	0.473511
	125.471			277.545				0.652741	0.374753	0.425877			1	0.330159	0.669841
	114.486			167.505				0.484762	0.374753	0.226934			1	0.0825755	0.917425
	133.206			409.546				0.51664	0.182467	0.646819			0.69762	0.381115	0.453692
	155.726			384.953				0.697701	0.112201	0.839184			0.683584	0.381115	0.442475
	180.339			146.108				0.749349	0.137318	0.81675			1	0.321662	0.678338
	158.427			371.073				0.35473	0.179435	0.494163			0.765059	0.321662	0.57956
	124.251			201.609				1	0.179435	0.820565			0.318942	0.253261	0.205934
	182.266			119.592				0.639358	0.20611	0.67763			0.665972	0.253261	0.619713
	117.1			129.944				0.715861	0.20611	0.712081			1	0.132802	0.867198
	118.081			142.89				0.475322	0.217917	0.541538			0.51927	0.322152	0.379606
	112.521			108.772				1	0.217917	0.782083			0.83417	0.322152	0.613806
	91.2674			321.09				0.592053	0.150923	0.745085			0.390937	0.28335	0.275202
	116.81			248.883				1	0.150923	0.849077			0.602354	0.315466	0.476279
	75.4721			372.59				0.716729	0.357863	0.5007			1	0.388619	0.611381
	86.8893			151.83				0.628382	0.357863	0.430501			0.755552	0.388619	0.485649
	95.6525			166.329				0.983393	0.609809	0.379893			0.927429	0.518516	0.44091
	87.8858			155.396				0.800179	0.609809	0.237909			0.643447	0.518516	0.194159
	132.397			142.742				1	0.268767	0.731233			0.811398	0.489129	0.397177
	93.1523			294.428				0.901158	0.553113	0.38622			0.777054	0.489129	0.370534
	103.929			435.802				0.786373	0.553113	0.296628			0.790275	0.282989	0.641911
	86.8062			122.107				1	0.112916	0.887084			0.930596	0.444056	0.522826
	111.213			152.298				0.269345	0.18895	0.298482			1	0.444056	0.555944
	136.609			344.651				0.588986	0.18895	0.679194			1	0.454119	0.545881
	139.378			138.051				0.472952	0.157703	0.666557			0.86071	0.454119	0.47239
	138.509			449.683				0.469921	0.157703	0.664406			0.941364	0.230364	0.755287
	121.636			367.228				0.749418	0.121631	0.837699			0.695406	0.230364	0.668734
	89.9084			373.221				0.969579	0.121631	0.874552			0.552822	0.437005	0.2095
	133.151			165.03				1	0.0903205	0.90968			0.868515	0.437005	0.496836
	102.773			134.449				0.960224	0.621425	0.352833			0.938484	0.189316	0.798274
	99.8323			91.1698				0.976933	0.621425	0.363901			0.465121	0.235508	0.493663
	108.796			170.107				0.725442	0.346115	0.522891			0.889032	0.593858	0.332017
	89.3977			131.352				0.831487	0.574587	0.308964			0.796132	0.593858	0.254071
	82.9324			936.464				1	0.574587	0.425413			0.790521	0.49359	0.375614
	124.861			492.139				0.466797	0.0394748	0.915435			1	0.49359	0.50641
	110.766			379.118				0.646903	0.114965	0.822284			0.853824	0.44325	0.480864
	107.539			357.256				0.464481	0.297042	0.360486			1	0.44325	0.55675
	120.043			189.861				0.672878	0.297042	0.55855			0.774693	0.444574	0.426129
	108.833			212.875				0.502431	0.318844	0.365398			0.665442	0.444574	0.331912
	100.596			288.153				1	0.318844	0.681156			0.631465	0.460246	0.271145
	93.9103			275.85				0.53541	0.426233	0.203913			0.583933	0.460246	0.211817
	88.815			348.988				1	0.430245	0.569755			0.410427	0.206232	0.497519
	121.524			179.257				0.697377	0.430245	0.383054			0.954995	0.210935	0.779125
	88.0872			165.205				0.682581	0.284627	0.583014			0.680242	0.443232	0.348421
	92.8659			136.265				0.857483	0.189062	0.779515			0.765891	0.48532	0.366333
	97.0247			311.438				0.661593	0.189062	0.714233			1	0.48532	0.51468
	66.9686			169.978				0.677511	0.358757	0.470478			0.293699	0.195879	0.333062
	103.297			175.885				1	0.358757	0.641243			0.747362	0.497608	0.334181
	121.037			351.338				0.535996	0.13138	0.754886			0.805844	0.497608	0.382501
	102.128			383.596				0.835133	0.143243	0.828479			1	0.618609	0.381391
		119.142	28.9951	135.017	241.003	142.317		0.902039	0.155444	0.827674			0.918193	0.618609	0.326275
								0.655603	0.298034	0.545405			0.852769	0.57611	0.324424
								0.330545	0.222176	0.32785			1	0.57611	0.42389
								1	0.222176	0.777824			0.608426	0.439045	0.278393
								0.531414	0.0272217	0.948775			0.763953	0.498282	0.347758
								1	0.205912	0.794088			0.627263	0.498282	0.205625
								0.599922	0.205912	0.656769			0.576187	0.391584	0.320387
								0.589159	0.364984	0.3805			1	0.433358	0.566642
								0.632818	0.364984	0.423239			0.683283	0.433358	0.365771
								1	0.381636	0.618364			0.360739	0.148898	0.587242
								0.806545	0.147323	0.817341			0.759958	0.563801	0.258115
								0.742014	0.431792	0.418082			1	0.563801	0.436199
								0.853189	0.354796	0.584154			0.655628	0.456311	0.30401
								1	0.354796	0.645204			0.672016	0.457126	0.319769
								0.656165	0.504622	0.230951			0.659358	0.457126	0.30671
								0.394	0.299238	0.240512			0.607953	0.239265	0.606442
								0.38024	0.299238	0.213028			0.563225	0.438871	0.220789
								0.911903	0.337747	0.629624			0.687602	0.438871	0.361737
								0.383555	0.0229492	0.940167			1	0.253052	0.746948
								0.416713	0.0430789	0.896622			0.366012	0.19758	0.460182
								1	0.0430789	0.956921			0.273548	0.154391	0.435599
								1	0.286019	0.713981			0.600094	0.317148	0.471502
								0.776346	0.286019	0.631583			0.913883	0.633631	0.306661
								0.890565	0.279361	0.686311			1	0.633631	0.366369
								0.372749	0.268412	0.279912			0.805749	0.494202	0.386655
								0.663845	0.284568	0.571334			0.808757	0.494202	0.388936
								0.550515	0.284568	0.483088			1	0.679955	0.320045
								0.452988	0.158391	0.650341			0.91777	0.679955	0.259123
								1	0.158391	0.841609			0.740691	0.33423	0.548759
								0.662924	0.239047	0.639405			1	0.4865	0.5135
								0.525894	0.239047	0.545447			0.97342	0.611368	0.371938
								0.98809	0.331592	0.664411			0.905856	0.611368	0.325094
								1	0.331592	0.668408			0.916481	0.669786	0.269176
								0.613003	0.250365	0.591577			0.857467	0.669786	0.218878
								0.413924	0.289192	0.30134			0.926924	0.601019	0.351598
								1	0.289192	0.710808			1	0.422029	0.577971
								0.702983	0.275868	0.607576			0.766672	0.360444	0.529859
								0.625332	0.275868	0.558846			0.998343	0.646513	0.352414
								0.556004	0.156946	0.717726			1	0.646513	0.353487
								1	0.281006	0.718994			0.965468	0.577049	0.402312
								0.510449	0.373771	0.26776			0.67556	0.535268	0.207668
								0.852216	0.373771	0.561413			0.808557	0.542404	0.32917
								1	0.225084	0.774916			0.854147	0.542404	0.364976
								0.693615	0.225084	0.675491			0.695754	0.345317	0.50368
								0.761324	0.595301	0.218072			0.99933	0.692541	0.306995
								0.665562	0.261294	0.607408			0.544618	0.302131	0.445243
								0.876791	0.327812	0.626123			0.984286	0.613731	0.376471
								0.994841	0.369222	0.628863			0.83854	0.622245	0.257942
								0.249513	0.190912	0.234862			1	0.622245	0.377755
								0.984298	0.29348	0.701838			0.978343	0.335524	0.657048
								1	0.226615	0.773385			0.814488	0.54222	0.334281
								0.533215	0.287312	0.46117			1	0.718516	0.281484
								0.882934	0.227886	0.741899			1	0.269342	0.730658
								0.81287	0.331351	0.592369			0.781377	0.393282	0.49668
								1	0.331351	0.668649			0.643724	0.393282	0.389051
								0.918726	0.200885	0.781344			0.999632	0.412234	0.587614
								0.61953	0.414086	0.331613			0.866083	0.489384	0.434946
								1	0.444151	0.555849			1	0.489384	0.510616
								0.679415	0.444151	0.346274			0.75228	0.41072	0.454032
								0.618483	0.482239	0.220287			0.47375	0.348056	0.265317
								0.660674	0.482239	0.27008			0.670045	0.339377	0.493501
													1	0.459283	0.540717
													0.942795	0.729815	0.225904
													0.944846	0.729815	0.227584
													0.658903	0.394083	0.401911
													1	0.394083	0.605917
													0.67393	0.367936	0.454045
													0.639581	0.344852	0.460816
													0.659348	0.344852	0.47698
													1	0.656409	0.343591
													0.899722	0.656409	0.270431
													0.688423	0.529477	0.230884
													0.776333	0.308108	0.603124

## Sheet: Fig 3B
Fig 3B Maxima analysis (length, SD and Min-to-Max intensity Diff) in CLIMP-63, RTN4 or ATL1 overexpression
For 3B two graphs																For 3B plot
		Maxima Length				Maxima Length average of 3 repeats						Maxima LengthSD						Maxima to Minma intensity differential
	CTL	CLIMP63	RTN	Atl		CTL	CLIMP63	RTN	Atl		CTL	CLIMP63	RTN	Atl			CTL	CLIMP63	RTN	Atl
	112.588	86.1294	118.673	140.296	Repeat#1	133.571	161.974	136.198	129.791		42.1919	93.9084	35.8935	38.5042			0.51119	0.449563	0.374021	0.75878
	114.275	133.367	141.303	106.123	Repeat#2	138.076	154.277	130.352	142.177		47.3761	82.0125	34.9879	49.1242			0.568762	0.638618	0.445709	0.653085
	116.535	261.474	95.3652	112.88	Repeat#3	136.932	179.613	112.184	131.287		42.7761	89.3013	28.9263	38.7698			0.965203	0.340228	0.438573	0.741994
	217.784	102.113	90.9405	122.44													0.667815	0.398493	0.48007	0.542997
	111.409	110.075	92.5523	109.916													0.763759	0.489958	0.375916	0.804671
	140.753	117.485	128.493	104.922													0.738505	0.933917	0.931049	0.85116
	155.193	158.923	104.749	251.739													0.782347	0.620046	0.771364	0.761896
	262.488	148.935	182.217	265.455													0.89447	0.379772	0.577957	0.718316
	100.497	123.855	153.586	102.591													0.672755	0.290737	0.877034	0.582123
	124.31	89.1162	93.288	106.736													0.775527	0.268074	0.709265	0.665438
	125.015	268.538	127.686	97.8871													0.602548	0.198753	0.543141	0.588992
	125.507	118.721	134.483	100.888													0.811439	0.499008	0.918255	0.643151
	142.954	207.552	150.673	142.272													0.521438	0.372999	0.941893	0.733152
	177.319	251.423	123.856	133.812													0.507892	0.294999	0.866362	0.758325
	117.467	148.75	213.282	126.531													0.682243	0.348031	0.709477	0.570787
	93.5679	116.88	118.965	120.889													0.584813	0.709062	0.737557	0.952414
	198.034	145.378	171.117	111.106													0.643204	0.273831	0.571077	0.888077
	76.198	442.855	93.2472	132.006													0.60503	0.658903	0.760541	0.786063
	76.1333	115.268	86.5925	90.0136													0.510974	0.744673	0.979067	0.863312
	202.193	111.153	140.829	99.0382													0.567252	0.386587	0.507268	0.676127
	93.3453	131.736	165.908	108.161													0.554469	0.287698	0.554749	0.580174
	92.0369	131.31	141.843	141.987													0.529878	0.746312	0.559031	0.914342
	127.689	133.275	143.801	139.93													0.630668	0.843936	0.504601	0.782499
	129.424	166.464	198.995	134.678													0.665776	0.228387	0.830201	0.825881
	110.128	159.247	101.152	117.098													0.591274	0.388023	0.638249	0.911318
	171.495	162.219	131.134	92.9331													0.568219	0.564598	0.693601	0.700999
	92.4679	136.481	202.022	103.659													0.509849	0.550462	0.515736	0.77162
	159.558	138.302	221.221	132.379													0.67141	0.497868	0.520934	0.904141
	105.277	97.9515	137.253	111.115													0.549557	0.465671	0.74857	0.814653
	113.663	102.464	96.9368	111.322													0.777884	0.437011	0.570314	0.61394
	96.0308	101.969	116.416	130.226													0.828173	0.7555	0.761758	0.737106
	111.133	101.912	149.113	101.342													0.593802	0.371581	0.671843	0.509461
	117.225	104.857	120.543	209.662													0.512759	0.526077	0.523107	0.642731
	105.108	185.423	140.127	118.046													0.566609	0.470472	0.601314	0.823961
	135.163	112.774	150.984	120.388													0.594304	0.365618	0.597759	0.547372
	125.798	120.407	88.6418	116.811													0.537923	0.263303	0.781595	0.525126
	148.248	119.368	141.201	111.05													0.70641	0.284303	0.712	0.817887
	124.876	95.3921	135.269	136.033													0.60313	0.208198	0.821462	0.867587
	238.596	103.514	137.123	148.206													0.77786	0.280311	0.720829	0.524488
	143.281	101.733	100.037	108.737													0.74869	0.504934	0.798233	0.608022
	134.159	514.953	101.12	121.727													0.718063	0.322836	0.670985	0.684079
	97.9123	190.262	170.282	114.324													0.767359	0.526247	0.667886	0.698033
	217.577	169.791	145.658	131.659													0.69412	0.526083	0.902526	0.518758
	239.929	252.541	111.879	124.434													0.615397	0.598944	0.873912	0.624855
	90.096	153.174	149.653	113.084													0.562254	0.844152	0.873752	0.550687
	136.431	104.885	149.29	107.771													0.546778	0.609698	0.706601	0.473503
	190.209	116.518	127.309	115.939													0.540482	0.194259	0.811222	0.219731
	90.5323	96.1771	113.761	103.203													0.700631	0.59549	0.542336	0.22535
	155.781	112.069	134.038	105.701													0.613205	0.208178	0.601964	0.313888
	124.54	110.269	125.941	153.066													0.578858	0.474696	0.571326	0.25805
	133.124	312.426	123.16	73.8309													0.608468	0.829772	0.73233	0.318914
	100.595	148.964	178.252	134.935													0.380506	0.690005	0.954525	0.413472
	119.768	142.499	121.03	197.617													0.412522	0.788224	0.714489	0.492812
	145.682	129.166	142.484	243.281													0.386747	0.871909	0.761691	0.456504
	157.296	141.146	247.319	103.902													0.306179	0.224955	0.504159	0.30516
	95.153	378.467	101.051	132.439													0.469139	0.356217	0.819388	0.332341
	103.487	85.3171	246.965	125.464													0.411535	0.287755	0.886162	0.360875
	108.769	471.073	146.386	115.28													0.36176	0.205675	0.54139	0.234335
	192.144	138.82	96.4042	232.724													0.261062	0.240305	0.925823	0.460094
	101.876	102.292	146.02	122.745													0.246009	0.823904	0.871157	0.211109
	218.049	142.68	163.896	95.9112													0.429811	0.534035	0.311334	0.425454
	103.397	278.649	112.097	105.593													0.394389	0.729046	0.458954	0.426781
	115.036	103.195	108.927	157.49													0.252016	0.352085	0.472406	0.311781
	122.465	111.056	104.412	135.738													0.281464	0.871364	0.381912	0.41024
	118.631	135.97	116.82	120.377													0.356053	0.208119	0.422403	0.309313
	77.0117	144.117	137.324	126.089													0.495965	0.844849	0.408475	0.422609
	169.04	134.99	122.194	133.569													0.443507	0.585761	0.392082	0.480428
	242.385	107.806	119.88	234.614													0.490007	0.30157	0.460101	0.450723
	139.167	142.349	136.875	124.584													0.272395	0.334978	0.276255	0.481159
	98.0968	187.686	119.544	119.022													0.215981	0.574785	0.265349	0.360085
	89.7809	225.752	106.268	91.1374													0.342722	0.230797	0.472814	0.30123
	187.075	95.7071	95.9885	156.369													0.440983	0.376532	0.493447	0.398148
	119.105	131.71	150.421	111.913													0.380344	0.766416	0.402074	0.3803
	133.192	93.1609	115.578	120.325													0.390951	0.764742	0.216302	0.23288
	123.666	303.57	160.2	170.555													0.336174	0.680649	0.201634	0.471279
	179.131	96.039	132.775	150.048													0.257643	0.260796	0.497866	0.445696
	102.273	109.996	191.812	182.694													0.455061	0.46394	0.440233	0.477628
	101.31	131.939	129.265	102.725													0.40824	0.277024	0.367306	0.358125
	85.5102	105.953	128.495	122.809													0.392984	0.265442	0.49012	0.334561
	101.98	450.902	102.474	208.407													0.399248	0.245068	0.219514	0.374021
	99.9717	152.755	102.903	94.4673													0.356321	0.235136	0.355041	0.445709
	144.286	322.601	128.763	164.035													0.301971	0.669521	0.366203	0.438573
	118.424	150.318	171.933	236.18													0.301742	0.670384	0.625922	0.48007
	165.171	114.918	122.95	122.179													0.344596	0.424529	0.616668	0.375916
	102.129	113.509	142.085	151.923													0.433332	0.217327	0.731827	0.552878
	107.435	101.728	123.976	90.112													0.244759	0.443922	0.825074	0.674197
	160.04	117.611	95.6627	115.376													0.387325	0.809681	0.6541	0.757074
	99.6161	221.161	102.798	133.625													0.538049	0.42553	0.794841	0.50227
	231.344	124.794	137.315	191.522													0.660383	0.804074	0.66648	0.772963
	102.104	119.636	150.388	133.19													0.790765	0.259908	0.528748	0.73718
	90.2752	90.6627	138.566	96.6026													0.560923	0.285784	0.555229	0.8354
	124.496	105.753	182.295	102.25													0.614735	0.265476	0.505926	0.565573
	174.81	103.304	106.761	102.535													0.584927	0.228917	0.777407	0.513269
	119.281	244.429	112.634	244.098													0.549675	0.317273	0.705583	0.806657
	109.121	166.185	109.082	110.014													0.677597	0.409044	0.60379	0.638841
	112.54	156.587	115.358	94.6302													0.661563	0.324471	0.847049	0.508232
	84.3574	110.893	109.737	120.268													0.772173	0.508876	0.918251	0.748731
	262.221	155.502	101.472	99.8655													0.739882	0.378116	0.85522	0.508523
	116.114	125.234	129.828	201.368													0.875277	0.556115	0.678565	0.512747
	156.324	84.0902	105.518	134.819													0.637313	0.421178	0.553879	0.663584
	112.182	99.0645	148.209	168.743													0.73693	0.778671	0.972706	0.661494
	137.79	96.8174	113.92	111.586													0.59906	0.815616	0.795783	0.602327
	124.85	97.9156	185.746	96.6496													0.576452	0.310796	0.770308	0.658411
	240.415	103.037	94.0209	83.3046													0.970986	0.678966	0.763458	0.896312
	85.6519	140.098	150.78	296.637													0.549259	0.465881	0.542658	0.674441
	155.105	123.503	135.368	105.599													0.501032	0.286984	0.24013	0.569303
	119.281	106.66	59.0871	119.002													0.530417	0.200765	0.464804	0.649859
	117.955	479.839	120.288	107.089													0.721116	0.423559	0.343834	0.609188
	251.151	232.169	116.785	191.057													0.699098	0.211659	0.456906	0.820539
	114.427	160.844	109.229	161.429													0.359297	0.549389	0.400024	0.820442
	86.9666	108.954	132.435	107.989													0.405086	0.656816	0.460815	0.629971
	135.039	241.519	121.994	95.0747													0.432282	0.911873	0.430713	0.724573
	211.916	138.809	147.277	104.61													0.219731	0.175687	0.289099	0.72044
	97.9709	157.936	134.125	112.014													0.347293	0.495127	0.317699	0.661527
	101.194	252.561	151.433	113.11													0.202893	0.36491	0.347812	0.709003
	132.909	120.941	138.552	84.891													0.465232	0.379171	0.207737	0.707707
	160.483	115.388	140.745	159.893													0.407162	0.612774	0.5541	0.801971
	218.256	98.6333	133.978	257.073													0.350821	0.307048	0.798542	0.533628
	98.7559	174.425	138.038	122.725													0.232055	0.509969	0.540579	0.704266
	158.305	275.351	94.2146	110.684													0.245744	0.309985	0.714901	0.60034
	178.357	118.797	193.211	72.9154													0.412867	0.687292	0.847968	0.525296
	212.544	121.032	105.053	204.886													0.463748	0.38652	0.910693	0.586267
	93.0179	97.774	138.675	161.793													0.278606	0.5796	0.828766	0.549926
	126.703	94.4638	155.668	125.591													0.257438	0.645855	0.841144	0.587153
	124.806	131.852	310.461	192.089													0.371305	0.738843	0.899856	0.669826
	81.0268	272.708	111.689	126.082													0.41133	0.816633	0.878881	0.599748
	125.058	122.336	121.114	162.753													0.400542	0.419226	0.616432	0.766031
	153.796	101.251	106.278	217.695													0.238816	0.266464	0.965968	0.660668
	144.224	95.2957	129.546	253.245													0.397982	0.522744	0.826726	0.591923
	87.7943	85.2829	108.78	234.504													0.223579	0.655003	0.793309	0.47327
	149.426	126.179	70.8228	265.428													0.495536	0.197697	0.884911	0.391926
	137.818	140.634	112.623	114.521													0.218124	0.575125	0.667744	0.227952
	104.835	100.538	90.1565	174.388													0.21278	0.454535	0.521705	0.494766
	99.0561	140.498	143.18	159.132													0.435298	0.562665	0.702385	0.244529
	150.155	192.824	150.543	148.995													0.732343	0.371401	0.504867	0.236123
	122.507	238.489	200.687	105.784													0.509331	0.685705	0.841917	0.464408
	204.301	129.306	136.555	223.832													0.632541	0.283502	0.627237	0.239091
	104.835	203.658	73.5127	174.245													0.698098	0.303797	0.593768	0.287871
	101.925	103.448	110.737	112.635													0.647697	0.468327	0.606608	0.478383
	90.0766	244.234	111.287	107.615													0.635916	0.514343	0.830828	0.432618
	127.3	150.289	100.693	131.127													0.651486	0.601344	0.65226	0.285911
	217.065	229.736	131.481	80.2623													0.565322	0.391668	0.600589	0.325156
	136.011	117.671	127.427	117.77													0.715541	0.440919	0.854991	0.4641
	122.884	141.713	126.183	127.099													0.581574	0.589561	0.547721	0.330678
	131.64	119.148	152.204	186.801													0.712749	0.434306	0.786208	0.239401
	158.043	152.137	195.273	98.3162													0.546158	0.343472	0.670732	0.362865
	138.535	244.996	88.397	106.399													0.698949	0.272041	0.697238	0.408995
	127.577	161.982	95.1763	105.834													0.812814	0.487536	0.5383	0.395346
	109.884	190.464	118.448	151.002													0.601381	0.420498	0.565506	0.190784
	139.687	146.367	160.033	115.499													0.524507	0.222098	0.549016	0.480807
	99.9188	371.282	157.817	132.359													0.570811	0.561454	0.587026	0.397607
	135.515	96.924	102.331	137.941													0.632648	0.514665	0.87709	0.350288
	163.772	227.64	85.904	150.296													0.556556	0.471359	0.71248	0.425617
	129.962	490.467	98.3603	93.1864													0.793604	0.713414	0.765855	0.279434
	142.954	270.721	136.689	110.971													0.720351	0.757974	0.902751	0.421455
	239.788	329.838	123.231	149.66													0.751898	0.59162	0.926741	0.443603
	139.148	106.65	100.76	164.302													0.516558	0.762805	0.799697	0.453549
	206.574	122.205	116.142	151.717													0.556346	0.684152	0.925943	0.499434
	193.885	163.823	120.886	141.363													0.85173	0.893031	0.865391	0.298197
	176.358	140.786	91.6811	115.388													0.848061	0.468803	0.634075	0.447692
	153.538	186.302	88.8795	114.968													0.915551	0.564784	0.536592	0.407578
	84.3076	112.849	75.2556	121.834													0.770182	0.681354	0.785851	0.438196
	87.313	418.357	65.3895	120.597													0.762683	0.45335	0.838204	0.483748
	103.716	182.378	81.9046	108.362													0.700054	0.216403	0.878362	0.255406
	154.076	228.374	87.0039	150.57													0.926671	0.347214	0.655644	0.689583
	126.117	360.53	121.162	98.1655													0.536172	0.280605	0.672617	0.548532
	114.033		96.8964	112.915													0.584431	0.283162	0.906879	0.91924
	125.605			125.616													0.643881	0.285185	0.67603	0.983415
	147.206			109.54													0.64835	0.562986	0.523764	0.924352
	122.987			106.402													0.577701	0.636439	0.711865	0.598214
	130.395			129.8													0.742524	0.697178	0.317511	0.502101
	94.319			187.476													0.608558	0.855219	0.398405	0.791603
	80.41			185.834													0.513918	0.248471	0.304794	0.894239
	173.845			115.116													0.775378	0.447954	0.227265	0.697708
	113.254			87.8846													0.566633	0.479632	0.306402	0.8243
	256.954			157.272													0.754138	0.695892	0.373501	0.794876
	107.877			107.122													0.51793	0.574727	0.242031	0.564512
	143.34			115.883													0.712049	0.377576	0.309994	0.708045
	177.073			93.4399													0.697025	0.27114	0.233466	0.853353
	141.893			135.564													0.742533	0.224663	0.336469	0.542795
	75.1719			105.285													0.60699	0.451426	0.333975	0.61374
	110.597			185.331													0.537639	0.597057	0.398869	0.669117
	77.6782			96.2604													0.260846	0.551985	0.335255	0.686645
	94.8966			120.994													0.194775	0.242842	0.489814	0.535737
	115.5			140.981													0.238749	0.203342	0.493808	0.750315
	111.126			127.322													0.199662	0.276846	0.497318	0.708969
	267.036			146.104													0.485054	0.42991	0.377078	0.740834
	114.012			109.243													0.264372	0.665774	0.294075	0.541184
	93.7122			108.247													0.448514	0.233584	0.242656	0.556381
	104.045			128.164													0.225158	0.290814	0.485003	0.536912
	172.457			119.109													0.269249	0.348428		0.649679
	142.752			89.4216													0.332898	0.430937		0.65514
	157.308			102.15													0.35498	0.304421		0.591635
	211.094			149.665													0.43944	0.446526		0.51105
	127.431			203.191													0.248537	0.325391		0.549397
	90.906			115.04													0.475032	0.459531		0.508803
	232.984			213.59													0.223276	0.419385		0.517378
	147.195			292.155													0.294733	0.25337		0.630712
	166.932			78.9285													0.429481	0.192774		0.807836
	99.4813			107.215													0.315856	0.833936		0.342069
	102.539			100.11													0.364337	0.32703		0.434657
	117.028			125.183													0.392568	0.734425		0.351545
																	0.434322	0.619721		0.261839
																	0.41871	0.233572		0.461555
																	0.393535	0.21189		0.259607
																	0.308419	0.357788		0.271926
																	0.241744	0.327207		0.435735
																	0.273356	0.372746		0.20971
																		0.236283		0.430349
																		0.215053		0.272085
																		0.194039		0.212158
																		0.656647		0.292295
																		0.467573		0.488684
																		0.68732		0.38806
																		0.393443		0.35997
																		0.916554		0.454765
																				0.402079
																				0.445406

## Sheet: Fig 3C
Fig 3C ER shaping proteins to ER nanodomians (Maxima and minima and intermediate)
	CLIMP-63					RTN4					ATL1
	Minima	Maxima	Intermediate			Minima	Maxima	Intermediate			Minima	Maxima	Intermediate
Average puncta of repeat #1	0.200155	0.593982	0.205863			0.5125	0.283333	0.204167			0.356667	0.396667	0.246667
Average puncta of repeat #2	0.172807	0.642105	0.185088			0.410526	0.42193	0.167544			0.316667	0.575	0.108333
Average puncta of repeat #3	0.1975	0.653333	0.149167			0.537474	0.205393	0.262689			0.380282	0.413145	0.206573
Average puncta of repeat #4	0.358333	0.529167	0.1125			0.541333	0.288667	0.17			0.386667	0.450833	0.1625
				Significant?	Summary				Significant?	Summary				Significant?	Summary
	Minima vs. Maxima			Yes	****	Minima vs. Maxima			Yes	**	Minima vs. Maxima			No	ns
Average puncta (%) of repeat #1	20.0155	59.3982	20.5863			51.25	28.3333	20.4167			35.6667	39.6667	24.6667
Average puncta (%) of repeat #2	17.2807	64.2105	18.5088			41.0526	42.193	16.7544			31.6667	57.5	10.8333
Average puncta (%) of repeat #3	19.75	65.3333	14.9167			53.7474	20.5393	26.2689			38.0282	41.3145	20.6573
Average puncta (%) of repeat #4	35.8333	52.9167	11.25			54.1333	28.8667	17			38.6667	45.0833	16.25

## Sheet: Fig 5B
Fig 5B ER resident proteins, calnexin and derlin-1, to ER lumenl or membrane nanodomains
	ERMOXGFP				ERMOXGFP							Sec61GFP				Sec61GFP
	Calnexin				Derlin-1							Calnexin				Derlin-1
Minima	Maxima	Intermediate		Minima	Maxima	Intermediate					Minima	Maxima	Intermediate		Minima	Maxima	Intermediate
0	1	0		1	0	0					0.333333	0.333333	0.333333		1	0	0
0.666667	0	0.333333		0.25	0.5	0.25					0	0.5	0.5		1	0	0
0.5	0	0.5		0.666667	0	0.333333					0.5	0.5	0		0.5	0	0.5
0.333333	0	0.666667		0.5	0.25	0.25					0.5	0.5	0		1	0	0
0	0	1		1	0	0					0.333333	0.333333	0.333333		0.666667	0	0.333333
0.5	0.5	0		1	0	0					0	0.5	0.5		0.5	0.5	0
0.666667	0	0.333333		0.5	0.5	0					1	0	0		0.5	0	0.5
0.666667	0	0.333333		0.5	0	0.5					0.666667	0.333333	0		0.5	0	0.5
1	0	0		0	0.666667	0.333333					0.25	0.25	0.5		0.5	0	0.5
0.333333	0.333333	0.333333		1	0	0					0.333333	0.333333	0.333333		0	0	1
0	0.5	0.5		1	0	0					0.666667	0	0.333333		0.5	0	0.5
0	1	0		0.666667	0	0.333333					0	0.666667	0.333333		0.5	0.5	0
1	0	0		0	0.666667	0.333333					0.333333	0.333333	0.333333		0.5	0.5	0
0	0.333333	0.666667		1	0	0					0	0	1		0.5	0	0.5
0.333333	0.333333	0.333333		0.333333	0.333333	0.333333					1	0	0		0	0	1
1	0	0		0.666667	0.333333	0					0.25	0.75	0		0	1	0
0	0.5	0.5		0.666667	0	0.333333					0	0.5	0.5		0.5	0.5	0
0.666667	0	0.333333		0.333333	0	0.666667					0	0.333333	0.666667		0	0	1
0.5	0	0.5		1	0	0					0	0.333333	0.666667		0	0.666667	0.333333
1	0	0		0.333333	0.333333	0.333333					0.333333	0.666667	0		0	0.5	0.5
0.666667	0	0.333333		0.75	0.25	0					0	1	0		0	1	0
0	0.5	0.5		0	0.666667	0.333333					0.25	0.5	0.25		0	0.5	0.5
0.666667	0	0.333333		0.5	0	0.5					0.5	0.5	0		0	0.5	0.5
0.333333	0.666667	0		1	0	0					0.333333	0.333333	0.333333		0.5	0	0.5
0.25	0	0.75		0.5	0.5	0					0.75	0.25	0		1	0	0
1	0	0		1	0	0					0.333333	0.333333	0.333333		0	1	0
0.666667	0.333333	0		0.666667	0.333333	0					0	1	0		0.5	0.5	0
0.666667	0	0.333333		0.5	0.5	0					0.25	0.5	0.25		0.5	0	0.5
0.5	0	0.5		0	0.333333	0.666667					0.333333	0.666667	0		0	1	0
0	0.666667	0.333333		0.333333	0	0.666667					0.333333	0.666667	0		0	0.666667	0.333333
0	0.666667	0.333333		0.666667	0	0.333333					0	1	0		0	1	0
0.5	0.25	0.25		1	0	0					1	0	0		0.5	0.5	0
1	0	0		0.5	0	0.5					0.25	0.5	0.25		0	0	1
0.333333	0.333333	0.333333		0.5	0	0.5					0.333333	0.333333	0.333333		0	0.5	0.5
0.666667	0.333333	0		1	0	0					0.75	0.25	0		0.5	0	0.5
0.666667	0.333333	0		0.25	0.25	0.5					0.666667	0.333333	0		0	1	0
0.5	0	0.5		0.5	0	0.5					1	0	0		0.5	0.5	0
0.333333	0	0.666667		0.5	0.25	0.25					0.333333	0.333333	0.333333		0.333333	0.333333	0.333333
0.75	0.25	0		1	0	0					0.5	0.5	0		0	1	0
1	0	0		0.333333	0	0.666667					0.5	0.5	0		0	0.5	0.5
0.666667	0.333333	0		0.25	0.5	0.25					0.5	0.25	0.25		0.5	0	0.5
0.5	0.5	0		0.5	0	0.5					0	0.666667	0.333333		0.333333	0.333333	0.333333
0.5	0.5	0		1	0	0					0	0.5	0.5		0.333333	0.333333	0.333333
0.333333	0.333333	0.333333		1	0	0					0	0.5	0.5		0.333333	0.333333	0.333333
0.666667	0.333333	0		0.666667	0	0.333333					0.333333	0	0.666667		0.333333	0.333333	0.333333
0.5	0.5	0		0.666667	0.333333	0					0.333333	0.333333	0.333333		0.25	0.5	0.25
0.666667	0.333333	0		0.75	0.25	0					0	1	0		0.5	0.5	0
0.333333	0.333333	0.333333		0	1	0					0.5	0	0.5		0.333333	0.666667	0
0.25	0.5	0.25		0.5	0	0.5					0.666667	0.333333	0		0.5	0	0.5
1	0	0		1	0	0					0.75	0.25	0		0	0	1
0.5	0	0.5		0.666667	0	0.333333					0	0.5	0.5		0.666667	0	0.333333
0.5	0.25	0.25		0.666667	0.333333	0					0.666667	0	0.333333		0.5	0	0.5
0	0.666667	0.333333		0.666667	0	0.333333					0.6	0.2	0.2		0.5	0.5	0
0.333333	0.333333	0.333333		0.333333	0.333333	0.333333					0	0.75	0.25		0.666667	0.333333	0
1	0	0		0.5	0	0.5					0	0.333333	0.666667		1	0	0
0.25	0.25	0.5		0.666667	0	0.333333					0	0.666667	0.333333		0.5	0	0.5
1	0	0		0.666667	0.333333	0					0.25	0.25	0.5		0	0.5	0.5
0.25	0.5	0.25		0.333333	0	0.666667					0	0.5	0.5		0	1	0
0.5	0	0.5		0.25	0.5	0.25					0.333333	0.333333	0.333333		0	1	0
0.5	0	0.5		0.5	0	0.5					0	0.666667	0.333333		1	0	0
0.666667	0	0.333333		1	0	0					0.333333	0.333333	0.333333		0	0.666667	0.333333
0.5	0	0.5		1	0	0					0.333333	0.666667	0		0.25	0.25	0.5
0.5	0.5	0		0.333333	0.333333	0.333333					0.5	0	0.5		0.666667	0.333333	0
0.666667	0	0.333333		0.75	0.25	0					0.333333	0.333333	0.333333		0.5	0	0.5
1	0	0		1	0	0					0.25	0.5	0.25		0.5	0	0.5
0	0.5	0.5		0.333333	0.333333	0.333333					0.666667	0.333333	0		0.333333	0	0.666667
0.75	0.25	0		0.666667	0	0.333333					0.666667	0	0.333333		0	0.5	0.5
1	0	0		0.333333	0.333333	0.333333					0.25	0.25	0.5		0.666667	0.333333	0
0	0.5	0.5		0	1	0					0.333333	0.666667	0		0.5	0.5	0
0.5	0.5	0		0.333333	0.666667	0					0	0.666667	0.333333		0	1	0
0	0	1		0.333333	0.333333	0.333333					0.25	0.5	0.25		0	0.666667	0.333333
0.333333	0.333333	0.333333		0.5	0	0.5					0.25	0.5	0.25		0.333333	0.333333	0.333333
0.5	0	0.5		1	0	0					0.666667	0.333333	0		0.333333	0.666667	0
0.5	0	0.5		0.75	0.25	0									0.333333	0.333333	0.333333
0	0	1		0.5	0	0.5
0	1	0		0.333333	0.333333	0.333333
0.5	0	0.5		0.333333	0.666667	0
0.6	0	0.4		0.5	0	0.5
0.5	0	0.5		0.333333	0.666667	0
0.5	0	0.5		0.5	0	0.5
0.666667	0	0.333333		0.333333	0.666667	0
0.333333	0.333333	0.333333		0.5	0	0.5
0.5	0.5	0		0.5	0	0.5
0.666667	0.333333	0		0.75	0.25	0
1	0	0		0.666667	0.333333	0
0.333333	0	0.666667		0.25	0.5	0.25
0.666667	0	0.333333		0.5	0	0.5
0.333333	0	0.666667		1	0	0
0.5	0	0.5		0	0	1
0	0.5	0.5		0.5	0.25	0.25
0.666667	0.333333	0		0	0	1
0.666667	0.333333	0		0.333333	0	0.666667
1	0	0		0.5	0.5	0
0.666667	0	0.333333		0.5	0	0.5
0.333333	0	0.666667		0.5	0.5	0
1	0	0		0.5	0	0.5
1	0	0		1	0	0
0.5	0.5	0		0.666667	0	0.333333
0.5	0.5	0		0.666667	0	0.333333
0.5	0	0.5		1	0	0
0.5	0	0.5		0.666667	0	0.333333
0.333333	0.666667	0		1	0	0
0.25	0.75	0		0.75	0	0.25
0.5	0.5	0		0.666667	0.333333	0
0.5	0	0.5		0.5	0	0.5
0.666667	0.333333	0		0.333333	0	0.666667
0.5	0.25	0.25		0.666667	0.333333	0
0.666667	0	0.333333		0.25	0.5	0.25
0.75	0.25	0		0.25	0.5	0.25
1	0	0		0.666667	0.333333	0
0	1	0		0.5	0.25	0.25
0.666667	0	0.333333		1	0	0
1	0	0		0	0.5	0.5
0.666667	0	0.333333		0.666667	0	0.333333
0	0.5	0.5		0.25	0.25	0.5
0.666667	0.333333	0		0.666667	0.333333	0
0.333333	0.333333	0.333333		0.333333	0	0.666667
1	0	0		0	0.25	0.75
0.5	0	0.5		0.4	0.4	0.2
0.333333	0	0.666667		0.333333	0	0.666667
0.5	0	0.5		0.8	0	0.2
0.75	0	0.25		0.666667	0	0.333333
0	0.333333	0.666667		0.333333	0	0.666667
1	0	0		1	0	0
0.5	0.5	0		0.333333	0.333333	0.333333
0.666667	0.333333	0		0.25	0.25	0.5
0.666667	0.333333	0		0.666667	0	0.333333
0.5	0.5	0		0.666667	0	0.333333
0	1	0		0	0.5	0.5
				0	0.5	0.5
				0.6	0.2	0.2
				0.333333	0.666667	0
				0.75	0	0.25
				0.666667	0	0.333333
				0.333333	0.333333	0.333333
				1	0	0
				1	0	0
				1	0	0

## Sheet: Fig 5C
Fig 5C ER resident proteins, calnexin and derlin-1, to ER nanodomains in siCLIMP63 or siRTN
Chi-square
		siCLIMP								siRTN
		Intermediate	Maxima	Minima					Intermediate	Maxima	Minima
Calnexin	siCTL	28.3951	22.6337	48.9712			Calnexin	siCTL	26.1863	31.65	42.1637
Calnexin	siCLIMP63	24.6964	40.081	35.2227			Calnexin	siRTN	17.8353	51.4107	30.754
Derlin-1	siCTL	24.6323	20.5882	54.7794			Derlin-1	siCTL	25.4971	23.7719	50.731
Derlin-1	siCLIMP63	26.8483	34.6303	38.5214			Derlin-1	siRTN	19.9603	48.8968	31.1429

## Sheet: Fig 5D
Fig 5D ER resident protein, calnexin, to ER nanodomains in ER shaping proteins overexpression
Chi-square
	Intermediate	Maxima	Minima
CTL	16.4773	29.5454	53.9773
CLIMP63	16.6667	47.3118	36.0215
RTN	17.1569	50.4902	32.3529
Atl	16.1765	39.7059	44.1176

## Sheet: Fig 6Ad
Fig 6Ad ER nanodomain live cell CoV in ER shaping protein overexpression
CTL	CLIMP-63 OX	RTN4 OX
0.306027	0.396962	0.400282
0.280998	0.2791	0.275176			Significant?	Summary
0.582417	0.13612	0.219475
0.292466	0.30555	0.510185		CTL vs. CLIMP	Yes	*
0.232162	0.347051	0.469886		CTL vs. RTN4	Yes	***
0.196398	0.291549	0.249437
0.496638	0.351689	0.743948
0.286974	0.432546	0.348129
0.367421	0.311379	0.444517
0.419079	0.238961	0.36433
0.190966	0.262434	0.36115
0.376791	0.186913	0.592947
0.515855	0.212991	0.503004
0.245459	0.187156	0.708255
0.340868	0.22765	0.583866
0.173336	0.30815	0.387613
0.478949	0.209486	0.383822
0.462348	0.410871	0.635319
0.481735	0.294222	0.401927
0.218064	0.404331	0.517038
0.330244	0.3161	0.348784
0.482786	0.456683	0.311881
0.260914	0.341663	0.43247
0.403402	0.240331	0.325962
0.563033	0.337204	0.469256
0.436244	0.304563	0.631416
0.16843	0.308871	0.359704
0.354364	0.188229	0.400623
0.322638	0.14982	0.361626
0.287135		0.331135
0.504021		0.703542
0.340776		0.485009
0.233614		0.467164
0.315233		0.339261
0.388695		0.367123
0.432123		0.650512
0.267275		0.629577
0.281649		0.36779
0.392916		0.284611
0.195452		0.635652
0.28749		0.293095
0.578324		0.59874
0.335498		0.374056
0.464148		0.485269
		0.250711
		0.485781

## Sheet: Fig 6Bd
Fig 6Ad ER nanodomain live cell CoV in ER shaping protein siRNA KD
siCTL	siCLIMP-63	siRTN4
0.331121	0.238874	0.22622
0.39565	0.215902	0.319332			Significant?	Summary
0.376744	0.222906	0.491186
0.332787	0.460222	0.458248		siCTL vs. siCLIMP	No	ns
0.216022	0.278958	0.359657		siCTL vs. siRTN4	Yes	*
0.563842	0.38588	0.143958
0.29296	0.336152	0.21244
0.382949	0.555713	0.43553
0.392255	0.442857	0.292988
0.716018	0.465418	0.357988
0.354925	0.415527	0.312136
0.469477	0.422078	0.356454
0.462405	0.294059	0.240895
0.388483	0.410088	0.314249
0.414685	0.502609	0.160546
0.50085	0.408344	0.345152
0.404972	0.459258	0.260404
0.504046	0.791001	0.252705
0.408489	0.632497	0.196622
0.222099	0.440813	0.461257
0.286619	0.407879	0.397443
0.415207	0.408152	0.393138
0.402152	0.186235	0.298968
0.448505	0.289716	0.191297
0.307204	0.369949	0.309109
0.429612	0.164642	0.152846
0.506231	0.454085	0.424499
0.403221	0.283566	0.250262
0.285581	0.384061	0.227827
0.22037	0.298906	0.316211
0.332749	0.408701	0.467512
0.322378	0.37883	0.312783
0.328641	0.261745	0.342083
0.300882	0.271943	0.129786
	0.39338	0.242984
	0.367083	0.516698
		0.402639
		0.378626
		0.425061
		0.402658
		0.361264
		0.399564
		0.240016
		0.238202
		0.475277
		0.387187

## Sheet: Fig S2A
Fig S2A 3D analysis of calnexin and derlin-1 to ER nanodomain in siCLIMP-63 by STED
Chi-square
	Calnexin			Percentage
	siCTL	siCLIMP		siCTL	siCLIMP
Minima	64	41		50.7936	35.0095		Chi-square, df	6.673, 2
Maxima	33	46		26.1905	43.6433		P value	0.0356
Intermediate	29	25		23.0159	21.3472		P value summary	*
							One- or two-sided	NA
							Statistically significant (P < 0.05)?	Yes
	Derlin-1			Percentage
	siCTL	siCLIMP		siCTL	siCLIMP
Minima	50	32		51.7241	36.6013		Chi-square
Maxima	19	34		21.8391	38.8889		Chi-square, df	9.219, 2
Intermediate	23	15		26.4368	24.5098		P value	0.01
							P value summary	**
							One- or two-sided	NA
							Statistically significant? (alpha<0.05)	Yes

[truncated: 1 more sheets: Fig S2B]
